# Supplementary material for: The Impact of NRF2 Inhibition on Drug-Induced Colon Cancer Cell Death and p53 Activity: A Pilot Study
Source: Biomolecules. 2022 Mar 17;12(3):461. doi: 10.3390/biom12030461 (PMC8946796; doi:10.3390/biom12030461)
Supplement: Supplementary file 1 [file biomolecules-12-00461-s001.zip]

Archive with 1 entries (1 files):
- biomolecules-1622695-supplementary.pdf
